# Supplementary material for: IoT-based control and monitoring system for hydroponic plant growth using image processing and mobile applications
Source: PeerJ Comput Sci. 2025 Mar 28;11:e2763. doi: 10.7717/peerj-cs.2763 (PMC12190697; doi:10.7717/peerj-cs.2763)
Supplement: Supplemental Information 1 [file peerj-cs-11-2763-s001.ino]

//Firebase
#include <WiFi.h>
#include <FirebaseESP32.h>

//Sensor Temperature DS18B20
#include <Wire.h>
#include <OneWire.h>
#include <DallasTemperature.h>

//DHT22
#include <DHT.h>

//LCD
#include <LiquidCrystal_I2C.h>

//ADS1115
#include <Adafruit_ADS1015.h>
Adafruit_ADS1115 ads;

//NTP
#include <NTPClient.h>
#include <WiFiUDP.h>

//OTA
#include <AsyncTCP.h>
#include <AsyncElegantOTA.h>
#include <ESPAsyncWebServer.h>
AsyncWebServer server(80);

//DHT22
#define DHTTYPE DHT22
#define DHTPIN 16
float suhu, kelembaban;
DHT dht(DHTPIN, DHTTYPE);

//LCD
LiquidCrystal_I2C lcd(0x27,20,4);  // set the LCD address to 0x27 for a 16 chars and 2 line display

//Sensor Temperature DS18B20
int sensor_temp = 4;
const int oneWireBus = sensor_temp;   
OneWire oneWire(oneWireBus);
DallasTemperature sensors(&oneWire);

float temperature;

//TDS
#define VREF 5      // analog reference voltage(Volt) of the ADC
#define SCOUNT  30           // sum of sample point
int analogBuffer[SCOUNT];    // store the analog value in the array, read from ADC
int analogBufferTemp[SCOUNT];
int analogBufferIndex = 0,copyIndex = 0;
float averageVoltage = 0,tdsValue = 0;

//NTP---------
#define NTP_OFFSET   7 * 60 * 60      // In seconds
#define NTP_ADDRESS  "pool.ntp.org"
WiFiUDP ntpUDP;
NTPClient timeClient(ntpUDP, NTP_ADDRESS, NTP_OFFSET);

//pH
#define Offset 0.00            //deviation compensate
#define samplingInterval 2
#define printInterval 80
#define ArrayLenth  40    //times of collection
int pHArray[ArrayLenth];   //Store the average value of the sensor feedback
int pHArrayIndex=0;

//Relay Pin
#define relayTDS 25
#define relayUp 26
#define relayDown 14
#define relayWater 13

//Kalibrasi
static float pHValue, pHCalibrated;
int tdsCalibrated;

//Tamabahan
int modes;
int tdsmin,tdsmax;
float pHmin, pHmax;

//Firebase
#define FIREBASE_HOST "https://hydrofarm-5cd47-default-rtdb.firebaseio.com/"
#define FIREBASE_AUTH "sAi0XGjVQ2u9vdzJvCffGclLXD09JXhSB223sV4W"
FirebaseData firebaseData;  //Declare the Firebase Data object in the global scope
FirebaseJson json;

//WiFi
const char* ssid = "CPS LABORATORY";  //replace
const char* password =  "CPSJAYA123"; //replace

void setup() {
  
  //Serial Monitor
  Serial.begin(115200);

  //Sensor Temperature DS18B20
  sensors.begin();
  Wire.begin(22, 21);

  //DHT22
  dht.begin();

  //ADS
  ads.begin();

  //Relay Pin
  pinMode(relayTDS, OUTPUT);
  pinMode(relayUp, OUTPUT);
  pinMode(relayDown, OUTPUT);
  pinMode(relayWater, OUTPUT);

  digitalWrite(relayTDS, HIGH);
  digitalWrite(relayUp, HIGH);
  digitalWrite(relayDown, HIGH);
  digitalWrite(relayWater, HIGH);

  lcd.init();          
  lcd.backlight();
  lcd.setCursor(0, 0);
  lcd.print("Please wait.........");
  lcd.setCursor(0, 2);
  lcd.print("Connecting To WiFi..");

  uint32_t notConnectedCounter = 0;
  
  WiFi.mode(WIFI_STA);
  WiFi.begin(ssid, password);                                  
  Serial.print("Connecting to ");
  Serial.print(ssid);
  while (WiFi.status() != WL_CONNECTED) {
  Serial.print(".");
  delay(500);
  notConnectedCounter++;
  if (notConnectedCounter>30) {
  ESP.restart(); }
  }

  Serial.println("");
  Serial.print("IP address: ");
  Serial.println(WiFi.localIP());

  delay(1000);
  lcd.clear();
  lcd.setCursor(0, 0);
  lcd.print("Please wait.........");
  lcd.setCursor(0, 2);
  lcd.print("Initialize Data.....");

  delay(2000);
  lcd.clear();
  lcd.setCursor(0, 0);
  lcd.print("*******WELCOME******");

  String IPaddress =  WiFi.localIP().toString();
  
  lcd.setCursor(0, 2);
  lcd.print(IPaddress);

  Firebase.begin(FIREBASE_HOST, FIREBASE_AUTH);
  Firebase.reconnectWiFi(true); 

  server.on("/", HTTP_GET, [](AsyncWebServerRequest *request) {
    request->send(200, "text/plain", "ESP32 OTA (Over The Air).");
  });

  AsyncElegantOTA.begin(&server);    // Start ElegantOTA
  server.begin();

  delay(3000);
  lcd.clear();

}

void loop() {

  AsyncElegantOTA.loop();

  _dht();
  pH();
  tds();

  //Firebase
  Firebase.setFloat(firebaseData,"/automatic/temp_ds",temperature);
  Firebase.setFloat(firebaseData,"/automatic/hum_dht",kelembaban);
  Firebase.setFloat(firebaseData,"/automatic/temp_dht",suhu);

  //TDS
  lcd.setCursor(0, 0);
  lcd.print("TDS:");
  if(tdsCalibrated < 0){
    Firebase.setInt(firebaseData,"/automatic/tds",0);
    lcd.setCursor(5, 0);
    lcd.print(0);
  }
  else if(tdsCalibrated >= 0){
    Firebase.setInt(firebaseData,"/automatic/tds",tdsCalibrated);
    lcd.setCursor(5, 0);
    lcd.print(tdsCalibrated);
  }

  lcd.setCursor(9,0);
  lcd.print("ppm");

  //DHT
  lcd.setCursor(13, 0);
  lcd.print("Temp A");
  lcd.setCursor(13, 1);
  lcd.print(suhu,1);
  lcd.setCursor(17, 1);
  lcd.print((char)223);
  lcd.setCursor(18, 1);
  lcd.print("C");

  lcd.setCursor(12, 2);
  lcd.print("Humidity");
  lcd.setCursor(14, 3);
  lcd.print(kelembaban,0);
  lcd.setCursor(17, 3);
  lcd.print("%");

  //DS18B20
  lcd.setCursor(0,2);
  lcd.print("Temp Water");
  lcd.setCursor(2,3);
  lcd.print(temperature,1);
  lcd.setCursor(6,3);
  lcd.print((char)223);
  lcd.setCursor(7,3);
  lcd.print("C");


  //PH
  lcd.setCursor(0,1);
  lcd.print("pH :");
  if (pHCalibrated >= 14){
    Firebase.setFloat(firebaseData,"/automatic/ph",14);
    lcd.setCursor(5, 1);
    lcd.print(14);
  }
  else if(pHCalibrated < 14){
    Firebase.setFloat(firebaseData,"/automatic/ph",pHCalibrated);
    lcd.setCursor(5, 1);
    lcd.print(pHCalibrated,1);
  }

  Firebase.getInt(firebaseData, "/modes");
  modes = firebaseData.intData();

  //TDS
  Firebase.getInt(firebaseData, "/automatic/tds");
  int tds = firebaseData.intData();

  Firebase.getInt(firebaseData, "/automatic/tdsmin");
  int tdsmin = firebaseData.intData();

  Firebase.getInt(firebaseData, "/automatic/tdsmax");
  int tdsmax = firebaseData.intData();

  //pH
  Firebase.getFloat(firebaseData, "/automatic/ph");
  float ph = firebaseData.floatData();

  Firebase.getFloat(firebaseData, "/automatic/phmin");
  float phmin = firebaseData.floatData();

  Firebase.getFloat(firebaseData, "/automatic/phmax");
  float phmax = firebaseData.floatData();


  //Automatic
  if (modes == 0){
    Serial.print("Modes: ");
    Serial.println(modes);

    //Sensor Temperature DS18B20
    if(temperature >= 18 && temperature <= 30){
      digitalWrite(relayWater, LOW);
    }
    else if (temperature < 18 || temperature > 30){
      digitalWrite(relayWater, HIGH);
    }

    //TDS
    if(tds >=  tdsmin && tds <= tdsmax){
      digitalWrite(relayTDS, HIGH);
    }
    else if(tds < tdsmin){
      digitalWrite(relayTDS, LOW);
      delay(3000);
      digitalWrite(relayTDS, HIGH);
      delay(14000);
    }

    //pH
    if(ph >= phmin && ph <= phmax){
      digitalWrite(relayUp, HIGH);
      digitalWrite(relayDown, HIGH);
    }
    else if(ph < phmin){
      digitalWrite(relayUp, LOW);
      digitalWrite(relayDown, HIGH);
      delay(3000);
      digitalWrite(relayUp, HIGH);
      delay(14000);
    }
    else if(ph > phmax){
      digitalWrite(relayDown, LOW);
      digitalWrite(relayUp, HIGH);
      delay(3000);
      digitalWrite(relayDown, LOW);
      delay(14000);
    }
    else{
      digitalWrite(relayTDS, HIGH);
      digitalWrite(relayUp, HIGH);
      digitalWrite(relayDown, HIGH);
      digitalWrite(relayWater, HIGH);
    }
  }

  //Manual
  else if (modes == 1){

    Serial.print("Modes: ");
    Serial.println(modes);

    //pump_tds
    Firebase.getInt(firebaseData, "/manual/pump_tds");
    int pump_tds = firebaseData.intData();
    if(pump_tds == 0){
      digitalWrite(relayTDS, HIGH);
    }
    else if(pump_tds == 1){
      digitalWrite(relayTDS, LOW);
      delay(3000);
      digitalWrite(relayTDS, HIGH);
      Firebase.setInt(firebaseData, "/manual/pump_tds", 0);
    }

    //pH up
    Firebase.getInt(firebaseData, "/manual/pump_up");
    int pump_up = firebaseData.intData();
    if(pump_up == 0){
      digitalWrite(relayUp, HIGH);
    }    
    else if(pump_up == 1){
      digitalWrite(relayUp, LOW);
      delay(3000);
      digitalWrite(relayUp, HIGH);
      Firebase.setInt(firebaseData, "/manual/pump_up", 0);
    }

    //pH down
    Firebase.getInt(firebaseData, "/manual/pump_down");
    int pump_down = firebaseData.intData();
    if(pump_down == 0){
      digitalWrite(relayDown, HIGH);
    }
    else if(pump_down == 1){
      digitalWrite(relayDown, LOW);
      delay(3000);
      digitalWrite(relayDown, HIGH);
      Firebase.setInt(firebaseData, "/manual/pump_down", 0);
    }

    //pH Water
    Firebase.getInt(firebaseData, "/manual/pump_water");
    int pump_water = firebaseData.intData();
    if(pump_water == 0){
      digitalWrite(relayWater, HIGH);
    }
    else if(pump_water == 1){
      digitalWrite(relayWater, LOW);
    }
  }

  timeClient.update();
  String time = timeClient.getFormattedTime();
  Serial.println(time);
  Firebase.setString(firebaseData,"/time",time);

}

void tds()
{
  static unsigned long analogSampleTimepoint = millis();
   if(millis()-analogSampleTimepoint > 4U)     //every 40 milliseconds,read the analog value from the ADC
   {
     analogSampleTimepoint = millis();
     analogBuffer[analogBufferIndex] = ads.readADC_SingleEnded(0);    //read the analog value and store into the buffer
     analogBufferIndex++;
     if(analogBufferIndex == SCOUNT) 
         analogBufferIndex = 0;
   }   
   static unsigned long printTimepoint = millis();
   if(millis()-printTimepoint > 80U)
   {
      printTimepoint = millis();

      //DS18B20
      sensors.requestTemperatures();
      temperature = sensors.getTempCByIndex(0);
      Serial.print("Temp Water: ");
      Serial.print(temperature);
      Serial.println(" ºC");

      for(copyIndex=0;copyIndex<SCOUNT;copyIndex++)
        analogBufferTemp[copyIndex]= analogBuffer[copyIndex];
      averageVoltage = getMedianNum(analogBufferTemp,SCOUNT) * (float)VREF / 65536.0; // read the analog value more stable by the median filtering algorithm, and convert to voltage value
      float compensationCoefficient=1.0+0.02*(temperature-25.0);    //temperature compensation formula: fFinalResult(25^C) = fFinalResult(current)/(1.0+0.02*(fTP-25.0));
      float compensationVolatge=averageVoltage/compensationCoefficient;  //temperature compensation
      tdsValue=(133.42*compensationVolatge*compensationVolatge*compensationVolatge - 255.86*compensationVolatge*compensationVolatge + 857.39*compensationVolatge)*0.5; //convert voltage value to tds value

      //TDS Calibrasi
      tdsCalibrated = (2.7719*tdsValue) - 40.526;
 
      Serial.print("TDS Value:");
      Serial.print(tdsCalibrated);
      Serial.println("ppm");
   }
}

int getMedianNum(int bArray[], int iFilterLen) 
{
      int bTab[iFilterLen];
      for (byte i = 0; i<iFilterLen; i++)
      bTab[i] = bArray[i];
      int i, j, bTemp;
      for (j = 0; j < iFilterLen - 1; j++) 
      {
      for (i = 0; i < iFilterLen - j - 1; i++) 
          {
        if (bTab[i] > bTab[i + 1]) 
            {
        bTemp = bTab[i];
            bTab[i] = bTab[i + 1];
        bTab[i + 1] = bTemp;
         }
      }
      }
      if ((iFilterLen & 1) > 0)
    bTemp = bTab[(iFilterLen - 1) / 2];
      else
    bTemp = (bTab[iFilterLen / 2] + bTab[iFilterLen / 2 - 1]) / 2;
      return bTemp;
}

void pH(){

  static unsigned long samplingTime = millis();
  static unsigned long printTime = millis();
  static float voltage;
  if(millis()-samplingTime > samplingInterval)
  {
      pHArray[pHArrayIndex++]= ads.readADC_SingleEnded(1);
      if(pHArrayIndex==ArrayLenth)
        pHArrayIndex=0;
      voltage = avergearray(pHArray, ArrayLenth)*5.0/65536.0;
      pHValue = 3.5*voltage+Offset;
      pHCalibrated = (-4.3192 * pHValue) + 16.456;
      samplingTime=millis();
  }
  if(millis() - printTime > printInterval)   //Every 800 milliseconds, print a numerical, convert the state of the LED indicator
  {

    Serial.print("pH value: ");
    Serial.println(pHCalibrated);

    printTime=millis();
  }

}

double avergearray(int* arr, int number){
  int i;
  int max,min;
  double avg;
  long amount=0;
  if(number<=0){
    Serial.println("Error number for the array to avraging!/n");
    return 0;
  }
  if(number<5){   //less than 5, calculated directly statistics
    for(i=0;i<number;i++){
      amount+=arr[i];
    }
    avg = amount/number;
    return avg;
  }else{
    if(arr[0]<arr[1]){
      min = arr[0];max=arr[1];
    }
    else{
      min=arr[1];max=arr[0];
    }
    for(i=2;i<number;i++){
      if(arr[i]<min){
        amount+=min;        //arr<min
        min=arr[i];
      }else {
        if(arr[i]>max){
          amount+=max;    //arr>max
          max=arr[i];
        }else{
          amount+=arr[i]; //min<=arr<=max
        }
      }//if
    }//for
    avg = (double)amount/(number-2);
  }//if
  return avg;
}

void _dht()
{
  //DHT22
  kelembaban = dht.readHumidity();
  suhu = dht.readTemperature();

  Serial.print("Humidity: ");
  Serial.print(kelembaban);
  Serial.println(" %");
  Serial.print("Temp Udara: ");
  Serial.print(suhu);
  Serial.println(" ºC");
}
