# Supplementary material for: IoT-based control and monitoring system for hydroponic plant growth using image processing and mobile applications
Source: PeerJ Comput Sci. 2025 Mar 28;11:e2763. doi: 10.7717/peerj-cs.2763 (PMC12190697; doi:10.7717/peerj-cs.2763)
Supplement: Supplemental Information 2 — The HydroFarm data available at figshare (https://doi.org/10.6084/m9.figshare.28340516.v1) contains images categorized into sehat and tidak sehat, organized into train, test, and validation folders, each with subfolders for each class ( /sehat and /tidak sehat). Images are in JPEG or PNG format with a recommended resolution of 240x240 pixels, suitable for the VGG16 model’s input requirements. The dataset is intended for deep learning applications, viewable with standard image viewers, and executable with Python, particularly using TensorFlow and Keras. To access and run the VGG16 model, Google Colab or Jupyter Notebook can be used. For processing, an image data generator is set up to normalize the images, while VGG16 (with pre-trained ImageNet weights) serves as the base model with added dense layers for binary classification between sehat and tidak sehat. The model can then be compiled with an optimizer (e.g., Adam) and trained on the data with appropriate evaluation on validation and test sets [file peerj-cs-11-2763-s002.ipynb]

# %% [code]
import os

dataset_path = "/Users/chikazalianty/Desktop/chika"

os.listdir(dataset_path)

# %% [code]
train_path = os.path.join(dataset_path, 'train')
validation_path = os.path.join(dataset_path, 'validation')
test_path = os.path.join(dataset_path, 'test')

# %% [code]
import os
import matplotlib.pyplot as plt
import numpy as np

folders = ['train', 'test', 'validation']

subfolder_lengths = {folder: {} for folder in folders}

for folder in folders:
    subfolders_path = os.path.join(dataset_path, folder)
    subfolders = [subfolder for subfolder in os.listdir(subfolders_path) if os.path.isdir(os.path.join(subfolders_path, subfolder))]
    
    for subfolder in subfolders:
        subfolder_length = len(os.listdir(os.path.join(subfolders_path, subfolder)))
        subfolder_lengths[folder][subfolder] = subfolder_length

subfolder_names = list(subfolder_lengths['train'].keys())
train_lengths = list(subfolder_lengths['train'].values())
test_lengths = list(subfolder_lengths['test'].values())
val_lengths = list(subfolder_lengths['validation'].values())

x = np.arange(len(subfolder_names))
width = 0.3

fig, ax = plt.subplots(figsize=(10, 6))

rects1 = ax.bar(x - width, train_lengths, width, label='Train')
rects2 = ax.bar(x, test_lengths, width, label='Test')
rects3 = ax.bar(x + width, val_lengths, width, label='Validation')

ax.set_ylabel('Number of Images')
ax.set_title('Distribution of Images in Each Folder')
ax.set_xticks(x)
ax.set_xticklabels(subfolder_names, rotation=45, ha='right')
ax.legend()
plt.tight_layout()
plt.show()

# %% [code]
from tensorflow.keras.preprocessing.image import ImageDataGenerator

# %% [code]
batch_size = 15
image_shape = (240, 240)

train_datagen = ImageDataGenerator(

    rescale=1/255,
    shear_range=0.2,
    horizontal_flip = True,
    vertical_flip = True,
    brightness_range=[0.5, 1.5],  # Adjust brightness between 50% and 150%
    rotation_range=40,  # Rotate images by up to 40 degrees
    zoom_range = 0.2

)

train_generator = train_datagen.flow_from_directory(
    train_path,
    target_size = image_shape,
    batch_size = batch_size,
    class_mode = "categorical"

)

# %% [code]
validation_datagen = ImageDataGenerator(
    rescale=1/255,
)

validation_generator = validation_datagen.flow_from_directory(
    validation_path,
    target_size = image_shape,
    batch_size = batch_size,
    class_mode = "categorical"

)

# %% [code]
test_datagen = ImageDataGenerator(
    rescale=1/255,
)

test_generator = test_datagen.flow_from_directory(
    test_path,
    target_size = image_shape,
    batch_size = batch_size,
    class_mode = "categorical",
    shuffle = False

)

# %% [code]
#VGG16

import tensorflow as tf
from tensorflow.keras.applications import VGG16
from tensorflow.keras.models import Sequential
from tensorflow.keras.layers import Conv2D, MaxPooling2D, Dense, Flatten, Dropout
from tensorflow.keras.callbacks import ModelCheckpoint

tf.random.set_seed(10)

# Load the pre-trained VGG16 model without the top (fully connected) layers
base_model = VGG16(weights='imagenet', include_top=False, input_shape=(240, 240, 3))

# Freeze the layers of the pre-trained model
for layer in base_model.layers:
    layer.trainable = False

# Create a Sequential model and add the VGG16 base
model = Sequential()
model.add(base_model)

# Add custom fully connected layers on top of the VGG16 base
model.add(Flatten())
model.add(Dense(512, activation='relu'))
model.add(Dropout(0.2))
model.add(Dense(128, activation='relu'))
model.add(Dense(2, activation='softmax'))

# Compile the model
model.compile(optimizer=tf.keras.optimizers.Adam(),
              loss='categorical_crossentropy', metrics=['accuracy'])

# Define a ModelCheckpoint callback to save the best weights during training
checkpoint_callback = ModelCheckpoint("best_epoch_weights_vgg16.h5", 
                                      monitor='val_accuracy', 
                                      save_best_only=True, 
                                      mode='max', verbose=1)

model.summary()


# %% [code]
# Assuming you have defined train_generator and validation_generator
batch_size = 15
steps_per_epoch = train_generator.n // batch_size
validation_steps = validation_generator.n // batch_size
epochs = 50

# Train the model
history = model.fit(
    train_generator,
    steps_per_epoch=steps_per_epoch,
    epochs=epochs,
    validation_data=validation_generator,
    validation_steps=validation_steps,
    callbacks=[checkpoint_callback]
)

# Find the epoch with the best accuracy on the validation (test) set
best_epoch = np.argmax(history.history['val_accuracy']) + 1

print(f"Best epoch is ==> epoch {best_epoch}")

# %% [code]
# Load the weights of the best model
best_model = model

# Compile the best_model
best_model.compile(optimizer='adam', loss='categorical_crossentropy', metrics=['accuracy'])

best_model.load_weights('best_epoch_weights_vgg16.h5')

# Save the best model in .tflite format
converter = tf.lite.TFLiteConverter.from_keras_model(best_model)
tflite_model = converter.convert()

# Save the model to disk
with open('model_vgg16_2.tflite', 'wb') as f:
    f.write(tflite_model)

print("Training done and best model saved as .tflite")

# %% [code]
evaluation = best_model.evaluate(test_generator,verbose=0)
print(f"Test Accuracy = {round(evaluation[1],2)}")
print(f"Test Loss = {round(evaluation[0],3)}")

# %% [code]
evaluation2 = best_model.evaluate(validation_generator,verbose=0)
print(f"Validation Accuracy = {round(evaluation2[1],2)}")
print(f"Validation Loss = {round(evaluation2[0],3)}")

# %% [code]
# Evaluate the model on the validation set
val_loss, val_acc = best_model.evaluate(validation_generator)
print(f'Validation Accuracy: {val_acc}')

# Evaluate the model on the test set
test_loss, test_acc = best_model.evaluate(test_generator)
print(f'Test Accuracy: {test_acc}')

# %% [code]
from sklearn.metrics import classification_report, accuracy_score, confusion_matrix
import seaborn as sns
import matplotlib.pyplot as plt
import numpy as np

# Predict labels on the validation set
test_steps = len(test_generator)
test_pred_probs = best_model.predict(test_generator, steps=test_steps, verbose=1)
test_pred_labels = np.argmax(test_pred_probs, axis=1)

# Get true labels directly from the generator
test_true_labels = test_generator.classes

# Calculate precision, recall, f1-score, and accuracy
precision, recall, f1_score, _ = classification_report(test_true_labels, test_pred_labels, digits=4, output_dict=True)['weighted avg'].values()
accuracy = accuracy_score(test_true_labels, test_pred_labels)

# Display the results
print("Precision: {:.4f}".format(precision))
print("Recall: {:.4f}".format(recall))
print("F1-Score: {:.4f}".format(f1_score))
print("Accuracy: {:.4f}".format(accuracy))

# Confusion Matrix
conf_matrix = confusion_matrix(test_true_labels, test_pred_labels)

# Plot Confusion Matrix with custom labels
plt.figure(figsize=(8, 6))
sns.heatmap(conf_matrix, annot=True, fmt="d", cmap="Blues", cbar=False, 
            xticklabels=class_labels, yticklabels=class_labels)
plt.title("Confusion Matrix")
plt.xlabel("Predicted Labels")
plt.ylabel("True Labels")
plt.show()


# %% [code]
